# Supplementary material for: Ensuring Reproducibility and Deploying Models with the Image2Radiomics Framework: An Evaluation of Image Processing on PanNET Model Performance
Source: Cancers (Basel). 2025 Aug 1;17(15):2552. doi: 10.3390/cancers17152552 (PMC12346810; doi:10.3390/cancers17152552)
Supplement: Supplementary file 1 [file cancers-17-02552-s001.zip]

Archive with 1 entries (1 files):
- cancers-3750799-supplementary.pdf
